# Supplementary material for: The Papanicolaou Smear Reimagined: A Narrative Review of Cervicovaginal Cytology and Molecular Biospecimens for Ovarian Cancer Detection
Source: Medicina (Kaunas). 2026 May 2;62(5):873. doi: 10.3390/medicina62050873 (PMC13208270; doi:10.3390/medicina62050873)
Supplement: Supplementary file 1 [file medicina-62-00873-s001.zip]

Archive with 1 entries (1 files):
- medicina-4235107-supplementary.pdf
